# Supplementary material for: Hospital-treated infectious diseases and the risk of epilepsy in older age
Source: Nat Aging. 2025 Nov 4;5(11):2188–96. doi: 10.1038/s43587-025-01005-x (PMC12618234; doi:10.1038/s43587-025-01005-x)
Supplement: Supplementary file 3 — Statistical source data used to generate the forest plots and regression results in Fig. 1. This includes ORs and 95% CIs from conditional logistic regression analyses. [file 43587_2025_1005_MOESM3_ESM.csv]

Groups	UK Biobank			Swedish Registry data
Years before index date	Cases (Exposed/all, %)	Matched controls (Exposed/all, %)	OR (95% CI)	Cases (Exposed/all, %)	Matched controls (Exposed/all, %)	OR (95% CI)	Cases (Exposed/all, %)	Sibling controls (Exposed/all, %)	OR (95% CI)
<1 year	137/2486 (5.5)	129/12430 (1.0)	5.11 (3.97-6.56)	4935/56266 (8.7)	7450/281330 (2.6)	3.45 (3.32-3.59)	2114/29044 (7.3)	967/63447 (1.5)	4.35 (3.99-4.75)
>1-3 years	136/2486 (5.5)	215/12430 (1.7)	2.98 (2.39-3.73)	5129/56266 (9.1)	10514/281330 (3.7)	2.48 (2.39-2.57)	2255/29044 (7.8)	1652/63447 (2.6)	3.00 (2.78-3.24)
>3-5 years	101/2486 (4.1)	198/12430 (1.6)	2.35 (1.83-3.01)	3646/56266 (6.5)	8014/281330 (2.8)	2.22 (2.13-2.31)	1601/29044 (5.5)	1527/63447 (2.4)	2.39 (2.19-2.60)
>5-10 year	116/2486 (4.7)	323/12430 (2.6)	1.70 (1.36-2.12)	5393/56266 (9.6)	13579/281330 (4.8)	1.97 (1.90-2.03)	2455/29044 (8.5)	3016/63447 (4.8)	1.95 (1.83-2.09)
>10 years	153/2486 (6.2)	435/12430 (3.5)	1.68 (1.39-2.04)	14398/56266 (25.6)	52313/281330 (18.6)	1.46 (1.43-1.49)	8077/29044 (27.8)	14262/63447 (22.5)	1.46 (1.41-1.51)
