# Supplementary material for: Hospital-treated infectious diseases and the risk of epilepsy in older age
Source: Nat Aging. 2025 Nov 4;5(11):2188–96. doi: 10.1038/s43587-025-01005-x (PMC12618234; doi:10.1038/s43587-025-01005-x)
Supplement: Supplementary file 4 — Statistical source data used to generate the forest plots and regression results in Fig. 2. This includes ORs and 95% CIs from conditional logistic regression analyses. [file 43587_2025_1005_MOESM4_ESM.csv]

Subtypes	UK Biobank			Swedish Registry data
CNS infection	20/2486 (0.8)	8/12430 (0.1)	13.40 (5.82-30.84)	1611/56266 (2.9)	3467/281330 (1.2)	2.27 (2.14-2.41)
Gastrointestinal infection	93/2486 (3.7)	236/12430 (1.9)	1.92 (1.50-2.47)	5141/56266 (9.1)	17850/281330 (6.3)	1.46 (1.41-1.51)
Genitourinary infection	15/2486 (0.6)	64/12430 (0.5)	1.03 (0.58-1.82)	2641/56266 (4.7)	5951/281330 (2.1)	2.20 (2.09-2.30)
Respiratory infection	234/2486 (9.4)	421/12430 (3.4)	2.66 (2.25-3.15)	11209/56266 (19.9)	29321/281330 (10.4)	2.04 (1.99-2.09)
Other site infection	235/2486 (9.5)	526/12430 (4.2)	2.19 (1.86-2.58)	14087/56266 (25.0)	41811/281330 (14.9)	1.84 (1.80-1.88)
Bacterial infection	242/2486 (9.7)	536/12430 (4.3)	2.24 (1.91-2.64)	15115/56266 (26.9)	43939/281330 (15.6)	1.91 (1.87-1.95)
Viral infection	69/2486 (2.8)	153/12430 (1.2)	2.05 (1.53-2.75)	7820/56266 (13.9)	21208/281330 (7.5)	1.89 (1.84-1.94)
Other infection	279/2486 (11.2)	571/12430 (4.6)	2.39 (2.05-2.78)	12207/56266 (21.7)	36072/281330 (12.8)	1.81 (1.76-1.85)
Pneumonia	142/2486 (5.7)	200/12430 (1.6)	3.29 (2.63-4.11)	7477/56266 (13.3)	16252/281330 (5.8)	2.38 (2.31-2.46)
