# Supplementary material for: Hospital-treated infectious diseases and the risk of epilepsy in older age
Source: Nat Aging. 2025 Nov 4;5(11):2188–96. doi: 10.1038/s43587-025-01005-x (PMC12618234; doi:10.1038/s43587-025-01005-x)
Supplement: Supplementary file 5 — Statistical source data used to generate the forest plots and regression results in Fig. 3. This includes ORs and 95% CIs from conditional logistic regression analyses. [file 43587_2025_1005_MOESM5_ESM.csv]

Groups	PRS for epilepsy			PRS for cardiovascular disease			PRS for ischemic stroke			Cardiovascular risk score
No infection, low PRS or risk score	899/2381 (37.8)	5407/12065 (44.8)	1 (1.00-1.00)	926/2372 (39.0)	5516/12040 (45.8)	1 (1.00-1.00)	1019/2381 (42.8)	5764/12065 (47.8)	1 (1.00-1.00)	692/2486 (27.8)	4818/12430 (38.8)	1 (1.00-1.00)
No infection, high PRS or risk score	1009/2381 (42.4)	5541/12065 (45.9)	1.11 (1.00-1.22)	974/2372 (41.1)	5410/12040 (44.9)	1.05 (0.95-1.16)	889/2381 (37.3)	5184/12065 (43.0)	0.94 (0.85-1.04)	1291/2486 (51.9)	6452/12430 (51.9)	1.38 (1.24-1.54)
Infection,low PRS or risk score	217/2381 (9.1)	568/12065 (4.7)	2.09 (1.76-2.49)	196/2372 (8.3)	549/12040 (4.6)	1.97 (1.64-2.36)	244/2381 (10.2)	581/12065 (4.8)	2.16 (1.83-2.56)	143/2486 (5.8)	421/12430 (3.4)	2.25 (1.82-2.77)
Infection, high PRS or risk score	256/2381 (10.8)	549/12065 (4.6)	2.63 (2.22-3.11)	276/2372 (11.6)	565/12040 (4.7)	2.62 (2.22-3.08)	229/2381 (9.6)	536/12065 (4.4)	2.18 (1.83-2.59)	360/2486 (14.5)	738/12430 (5.9)	3.14 (2.68-3.68)
